# Supplementary material for: The influence of feedstock characteristics on enzyme production in Trichoderma reesei: a review on productivity, gene regulation and secretion profiles
Source: Biotechnol Biofuels. 2019 Oct 8;12:238. doi: 10.1186/s13068-019-1571-z (PMC6781402; doi:10.1186/s13068-019-1571-z)
Supplement: Supplementary file 1 — Additional file 1. Collection of data from the systematic literature-wide search that fitted the inclusion criteria set in this study (please refer to the “Meta-analysis of enzyme production by T. reesei cultivated on lignocellulosic substrates” section). [file 13068_2019_1571_MOESM1_ESM.xlsx]

## Sheet: Suppl Info 1
Table S1
		Strain background is described using the following abbreviations: WT-wild type, HP-"hyperproducing strain" with no further specification of genetic background reported, USB-unspecified strain background, "ΔGeneX"-knock-out of GeneX, "+GeneX"-overexpression of geneX, "-GeneX"-downregulation of geneX		Abbreviations: MM-mineral media, YE-yeast extract, Pep-Peptone, CSL-Corn steep liquor	Abbreviations: AFEX-ammonia fiber expansion, STEX-steam treatment
Reference	Doi	Strain	Cultivation set-up	Media	C-Source	c(C-Source) [g/L]	Cellulose [% DM]	Hemicellulose [% DM]	Lignin [% DM]	Time [d]	FPA [U/mL]	Protein [g/L]	β-glucosidase [U/mL]	Xylanase [U/mL]	Endoglucanase [U/mL]	Cellobiohydrolase [U/mL]
Ahamed and Vermette, 2009	https://doi.org/10.1016/j.biortech.2009.02.070	RUT-C30	Bioreactor	MM+YE (Medium A)	Cellulose	50	100			5	8.4
Ahamed and Vermette, 2010	https://doi.org/10.1016/J.BEJ.2010.01.014	RUT-C30	Bioreactor (Fed Batch)	MM+YE+Tween	Microcrystalline cellulose	50	100			6	17	3			12
Bending et al., 2013	https://doi.org/10.1007/s00449-012-0822-1	RUT-C30	Bioreactor	MM+YE	Avicel	40	97	3		4	2
Bigelow and Wyman, 2002	https://doi.org/10.1007/978-1-4612-0119-9_75	RUT-C30	Shake Flask	MM+YE+Pep+Tween	Solka Floc	10	80	20		9.5	0.6	0.48
			Shake Flask		Sugar cane bagasse (hot water pretreated)	10	68.9			9.5	0.6	0.55
												-
Castro et al., 2014	http://dx.doi.org/10.1016/j.gep.2014.01.003	QM9414	Shake Flask	MM+Pep	Microcrystalline cellulose	10	100			3			0.5	3.2	0.18
		QM9414 ∆cre1	Shake Flask	MM+Pep	Microcrystalline cellulose	10	100			3			3	4	0.3
		QM9414 ∆xyr1	Shake Flask	MM+Pep	Microcrystalline cellulose	10	100			3			0	0.02	0.02
Cochet 1991	nd	QM9414	Shake Flask	MM+Pep	Avicel	50	97	3		7	9.3		4.5		38
		E-12 (HP)	Shake Flask	MM+Pep	Avicel	60	97	3		7	6.8		0.15		42.5
		E-12 (HP)	Shake Flask	MM+Pep	Solka-Floc	60	80	20		7	8.9		2		44.6
Culbertson et al., 2013	https://doi.org/10.1039/c3ra44847a	RUT-C30	Shake Flask	Corn steep liquor+CaCO3+Tween	AFEX pre-treated corn stover	20	38	23.8	20.4	7	1.9		1.7	50	1.5	0.6
Domingues et al., 2001	https://doi.org/10.1016/0141-0229(91)90163-5	RUT-C30	Shake Flask	MM+YE+Pep+Tween (M5)	Solka Floc	10	80	20		5	2.2	0.9
Ellilä et al., 2017	https://doi.org/10.1186/s13068-017-0717-0	M44 (USB)	Shake flasks	(NH4)2SO4	Soybean hulls	120	nd			10		23.5
		M44 (USB)	Shake flasks	(NH4)2SO4	Sugar cane bagasse	100				10		3.2
		VTT-BR-C0019 (M44 +mutatedxyr1)	Shake flasks	MM	Soybean hulls	120				10		23.5
		VTT-BR-C0020 (M44 +mutatedxyr1 +bgl)	Shake flasks	YE, milk whey	Avicel	40				10		19
		VTT-BR-C0022 (M44 +mutatedxyr1 +bgl +sucA)	Shake Flasks	YE	Sugar cane molasses	30				10		11.8
			Bioreactor (Fed Batch)	(NH4)2SO4	Sugar can molasses and soybean hulls	nd				10		37.3
Florencio et al., 2016	https://doi.org/10.1016/j.enzmictec.2016.04.011	RUT-C30	Shake Flask	MM+YE+Tween	STEX pre-treated sugar cane bagasse	10	71		27.8	3	0.02	3	0.02	18.3	2.5
Gadgil et al., 1995	https://doi.org/10.1016/0141-0229(94)00131-A	QM9414	Shake Flask	MM	Alkali pre-treated congress grass	10	nd			10	0.36	9.9	0.3		3.6
Gao et al., 2017	https://doi.org/10.1186/s13068-017-0963-1	SP4 (HP)	Shake Flask	MM	Microcrystalline cellulose	20	nd			7	2	1.7	1.4		120	1.6
		SDC11 (SP4 ∆cre1)	Shake Flask	MM	Microcrystalline cellulose	20				7	3.5	2.2	2		160	2
		SCB18 (SDC11 +bgl)	Shake Flask	MM	Microcrystalline cellulose	20				7	4.5	2	100
Hayward et al., 2000	https://doi.org/10.1007/978-1-4612-1392-5_68	L21 (HP)	Bioreactor	MM+Tween	Solka Floc	50	80	20		7	13.5
Horta et al., 2018	https://doi.org/10.1038/s41598-018-19671-w	QM9414	Shake Flask	MM+Pep+Tween	Celufloc	10	86	15		4	0.5	2.25	5	180
Juhasz et al., 2005	https://doi.org/10.1016/J.PROCBIO.2005.03.057	RUT-C30	Shake Flask	MM+YE+Pep	Solka Floc	10	79	14		7	1.0962	1.89	0.9072	225.099	16.8966	2.07522
(ref for solca floc composition)		RUT-C30	Shake Flask	MM+YE+Pep	STEX pre-treated corn stover	10	57	7		7	1.1596	2.23	0.62886	144.103	15.6546	2.3415
		RUT-C30	Shake Flask	MM+YE+Pep	STEX pre-treated willow	10	53	4		7	0.588	1.05	0.3654	54.684	8.568	1.449
		RUT-C30	Shake Flask	MM+YE+Pep	STEX pre-treated spruce	10	50	0		7	0.3735	0.83	0.43824	10.1094	5.1792	1.1205
Li et al., 2013	https://doi.org/10.1016/J.JBIOTEC.2013.10.003	RUT-C30	Bioreactor	MM+CSL+Tween	Avicel	50	97	3		5	12	4.5	4		55
Li et al., 2017	https://doi.org/10.1016/J.BIORTECH.2017.04.084	D7 (HP)	Shake flask	MM	Alkali pre-treated corn stover	10	nd			2.5	2	1
		YH18 (USB +CBHII)	Shake flask	MM	Alkali pre-treated corn stover	10				2.5	2.5	0.6	0.25	350
Lv et al., 2015	https://doi.org/10.1007/s12275-015-4639-x	TU-6 (WT)	Shake Flask	MM	Avicel	10	97	3		2.5		0.13	0.05		0.25	0.003
		TU-6 ΔTrsch9	Shake Flask	MM	Avicel	10	97	3		2.5		0.12	0.03		0.32	0.003
		TU-6 ΔTryak1	Shake Flask	MM	Avicel	10	97	3		2.5		0.15	0.1		0.25	0.007
Ma et al, 2013	https://doi.org/10.1016/j.jbiotec.2013.04.023	RUT-C30	Bioreactor	MM+CSL	Microcrystallline cellulose	50	100			5	8
Novy et al., 2015	https://doi.org/10.1186/s13068-016-0584-0	QM9414 ∆cre1	Shake Flask	MM+Pep	STEX pre-treated wheat straw	14	46.2	15.2	30.6	8	2.3	0.6
		QM9414	Shake Flask	MM+Pep	STEX pre-treated wheat straw	14	46.2	15.2	30.6	8	1.9	0.26
Peciulyte et al., 2014	https://doi.org/10.1016/J.FGB.2014.07.011	RUT-C30	Bioreactor	MM+Pep	Avicel	20	97	3		3.5	3.5	2			22
		RUT-C30	Bioreactor	MM+Pep	Pre-hydrolysis soda pulp	20	95	1.5		3.5	0.5	0.4			9
		RUT-C30	Bioreactor	MM+Pep	Nanocrystalline cellulose	20	97	0.8		3.5	0.5	0.4			5
		RUT-C30	Bioreactor	MM+Pep	Oxygen delignified pre-hydrolysis soda pulp	20	97	1.5		3.5	0.5	0.3			5
		RUT-C30	Bioreactor	MM+Pep	Oxygen delignified pre-hydrolysis kraft pulp	20	95	1.8		3.5	0.5	0.4			5
Qian et al., 2017	https://doi.org/10.1186/s12934-017-0825-3	QP4 (QM9414)	Shake Flask	MM+Pep	Avicel	10	97	3		7	2.5	1	2		18	1.3
		QPC67 (QP4 +cbh2)	Shake Flask	MM+Pep	Avicel	10	97	3		7	2.7	1.5			17	1.7
		QPE36 (QP4 +eg1)	Shake Flask	MM+Pep	Avicel	10	97	3		7	5.5	1.35			30	5
		QEB4 (QP4 +eg1 +bgl1)	Shake Flask	MM+Pep	Avicel	10	97	3		7	4		22		15	3.8
Qian et al., 2016	https://doi.org/10.3389/fmicb.2016.01349	SN1 (HP)	Shake flask	MM+CSL	Microcrystalline cellulose	20	100			5	2		0.5		14
		SPB2 (SN1 +bgl)	Shake flask	MM+CSL	Microcrystalline cellulose	20	100			5	2.5		8		15
Reczey et al., 1996	https://doi.org/0960-8524/96	RUT-C30	Shake Flask	MM+YE	STEX pre-treated willow	15	57.7	1.7	40.6	7	0.6
		RUT-C30	Shake Flask	MM+YE	STEX pre-preated delignifed willow	15	68.3	4.2	27.5	7	0.6
Rodriguez-Gomez et al., 2012	https://doi.org/10.1007/s12010-012-9631-x	RUT-C30	Bioreactor	MM+Tween+Pep	Avicel	25	97	3		8	2.3			76
		RUT-C30	Bioreactor	MM+Tween+Pep	Plamsa pretreated wheat straw	25	nd			8	0.3			106
Rodriguez-Gomez et al., 2013	https://doi.org/10.1007/s11274-013-1381-6	RUT-C30	Shake Flask	MM+Tween+Pep	Avicel	25	97	3		7	0.1
		RUT-C30	Bioreactor	MM+Tween+Pep	Avicel	25	97	3		7	1.28
Satyamurthy et al., 2016	https://doi.org/10.1016/j.procbio.2016.06.016	USB	Shake Flask	MM+Pep	Nanocellulose	nd	nd			5	0.025		70		0.18
Shin et al., 2000	https://doi.org/10.1007/978-1-4612-1392-5_17	RUT-C30	Shake Flask	MM	Waste newspaper disintegrated	20	53	17	25	10	1.6
		RUT-C30	Shake Flask	MM	Alkali pretreated newspaper	20	64	12	18.5	10	0.6
		RUT-C30	Shake Flask	MM	STEX pre-treated oak	20	50	12.5	31.6	10	4.2		0.14		43.7
Sun et al., 2008	https://doi.org/10.1016/J.PROCBIO.2008.05.015	RUT-C30	Shake Flask	MM+YE+Pep+Tween	Rice straw	10	nd			12	0.62	0.3	0.16
		RUT-C30	Shake Flask	MM+YE+Pep+Tween	Alkali pre-treated rice straw	10	nd			12	1.07	0.7	0.16
		RUT-C30	Shake Flask	MM+YE+Pep+Tween	Rice straw powder	10	nd			12	0.71	0.5	0.12
		RUT-C30	Shake Flask	MM+YE+Pep+Tween	Acid-pretreated rice straw	10	nd			12	0.3
Szijártó et al., 2004	https://doi.org/10.1007/978-1-59259-837-3_10	RUT-C30	Bioreactor	MM	Sloka Floc	10	80	20		7	2.5
Velkovska et al., 1997	https://doi.org/10.1016/S0168-1656(97)01669-6	RUT-C30	Shake Flask	MM	Solka Floc	10	80	20		10	3.5
Wang et al., 2013	https://doi.org/10.1007/s10295-013-1253-y	RUT-C30	Shake Flask	MM+Pep	Avicel	20	97	3			1.5	0.8		80	120
		PX41 (RUT-C30 +xyr1)	Shake Flask	MM+Pep	Avicel	20	97	3			2	1		80	80
		PXAi20 (RUT-C30 +xyr1 -ace1)	Shake Flask	MM+Pep	Avicel	20	97	3			4	1.6		100	50
Wang et al., 2010	https://doi.org/10.1007/s12010-009-8863-x	RUT-C30	Shake Flask	MM+Pep+Tween	Kraft mill sludge	25	63.2	14.9	6.2	4	1.5	0.4
		RUT-C30	Shake Flask	MM+Pep+Tween	H2SO4 delignified Kraft mill sludge	25	72.6	15.8	4.4	4	3	0.8
		RUT-C30	Shake Flask	MM+Pep+Tween	H2SO4 and NaOH delignified Kraft mill sludge	35	74.5	15	3.7	4	8	1	0.5	170	4.4
Wen et al., 2005	https://doi.org/10.1016/J.BIORTECH.2004.05.021	RUT-C30	Shake Flask	MM+YE+Pep+Tween	Manure	10	27	11	11	6	1.6		0.14		7
Xin et al., 2010	https://doi.org/10.1007/s12010-009-8745-2	RUT-C30	Shake Flask	MM+YE+Pep	Wood chips	25	nd			7	2.5	5	2.5	12.5	7.5
		RUT-C30	Shake Flask	MM+YE+Pep	NaOH pre-treated wood chips	25				7	2.5	4	2.5	22.5	5
		RUT-C30	Shake Flask	MM+YE+Pep	STEX pre-treated wood chips	25				7	7.5	10	30	25	35
		RUT-C30	Shake Flask	MM+YE+Pep	STEX and NaOH pre-treated wood chips	25				7	2.5	5	7.5	7.5	11
		RUT-C30	Shake Flask	MM+YE+Pep	Wood chips >500 um	25				7	3.3	9	105	32	20
		RUT-C30	Shake Flask	MM+YE+Pep	Wood chips 200-500 um	25				7	7.5	12	30	27	35
		RUT-C30	Shake Flask	MM+YE+Pep	Wood chips <200	25				7	6.4	9	15	24.5	35
Zhang et al., 2018	https://doi.org/10.1016/j.biortech.2017.09.126	RUT C30	Shake Flask	MM+YE+Pep	Microcrystalline cellulose	20	100			6	1.1	1.1	0.3
		RUT-C30 +Trvib-1	Shake Flask	MM+YE+Pep	Microcrystalline cellulose	20	100			6	3.3	4	0.8
Zhang et al., 2012	https://doi.org/10.1016/J.BIOMBIOE.2011.12.044	RUTC-C30	Shake Flask	MM+Tween	Alkali pre-treated switch grass	15	61.8	17.02	9.14	3	0.72			2
		RUTC-C30	Shake Flask	MM+Tween	Alkali pre-treated corn stover	15	65.38	22.12	3.22	3	0.77			2.15
		RUTC-C30	Shake Flask	MM+Tween	Alkali pre-treated manure fiber	15	44.8	16.1	26.7	3	0.48			2.14
		RUTC-C30	Shake Flask	MM+Tween	Acid pre-treated switchgrass	15	60.74	0	24.38	3	0.44			1.94
		RUTC-C30	Shake Flask	MM+Tween	Acid pre-treated corn stover	15	59.31	0.3	19.74	3	0.54			1.55
		RUTC-C30	Shake Flask	MM+Tween	Acid pre-treated manure fiber	15	33.07	9.45	21.16	3	0.47			1.51
Meng et al., 2018	https://doi.org/10.1016/j.jbiotec.2018.09.001	RUT-C30	Shake Flask	MM+Pep	Microcrystalline cellulose (2%) + wheat bran (2%)	40				7	1.8	7	0.25	58	18
		RUT-C30 Δace1	Shake Flask	MM+Pep	Microcrystalline cellulose (2%) + wheat bran (2%)	40				7	2.8	8	0.4	60	20
		RUT-C30 Δace1 +egl1	Shake Flask	MM+Pep	Microcrystalline cellulose (2%) + wheat bran (2%)	40				7	3.1	9	0.25	65	24
